# Supplementary material for: Allergens and Other Harmful Substances in Hydroalcoholic Gels: Compliance with Current Regulation
Source: Methods Protoc. 2023 Oct 7;6(5):95. doi: 10.3390/mps6050095 (PMC10609030; doi:10.3390/mps6050095)
Supplement: Supplementary file 1 [file mps-06-00095-s001.zip]

Archive with 1 entries (1 files):
- mps-2562433-supplementary.pdf
